# Supplementary material for: ETC-159, an Upstream Wnt inhibitor, Induces Tumour Necrosis via Modulation of Angiogenesis in Osteosarcoma
Source: Int J Mol Sci. 2023 Mar 1;24(5):4759. doi: 10.3390/ijms24054759 (PMC10003732; doi:10.3390/ijms24054759)
Supplement: Supplementary file 1 [file ijms-24-04759-s001.zip]

Archive with 1 entries (1 files):
- ijms-2160014-supplementary.pdf
